# Supplementary material for: Bioprocess Engineering, Transcriptome, and Intermediate Metabolite Analysis of L-Serine High-Yielding Escherichia coli W3110
Source: Microorganisms. 2022 Sep 28;10(10):1927. doi: 10.3390/microorganisms10101927 (PMC9612172; doi:10.3390/microorganisms10101927)
Supplement: Supplementary file 1 [file microorganisms-10-01927-s001.zip]

Archive with 1 entries (1 files):
- microorganisms-1916624-supplementary.pdf
